# Supplementary material for: Syntheses, Structures and Properties of Alkali and Alkaline Earth Metal Diamond-Like Compounds Li2MgMSe4 (M = Ge, Sn)
Source: Materials (Basel). 2021 Oct 18;14(20):6166. doi: 10.3390/ma14206166 (PMC8537313; doi:10.3390/ma14206166)
Supplement: Supplementary file 1 [file materials-14-06166-s001.zip]

Archive with 1 entries (1 files):
- materials-1382008-supplementary.pdf
